# Supplementary material for: Phytochemical Composition and Biological Properties of Macleania rupestris Fruit Extract: Insights into Its Antimicrobial and Antioxidant Activity
Source: Antioxidants (Basel). 2025 Mar 27;14(4):394. doi: 10.3390/antiox14040394 (PMC12024342; doi:10.3390/antiox14040394)
Supplement: Supplementary file 1 [file antioxidants-14-00394-s001.zip]

Archive with 1 entries (1 files):
- antioxidants-3526959-supplementary.pdf
